# Supplementary material for: Antagonism of STAT3 signalling by Ebola virus
Source: PLoS Pathog. 2021 Jun 24;17(6):e1009636. doi: 10.1371/journal.ppat.1009636 (PMC8224886; doi:10.1371/journal.ppat.1009636)
Supplement: S1 Data — (XLSX) [file ppat.1009636.s012.xlsx]

## Sheet: Fig 1B
Fn/c STAT3 analysis of CLSM images of COS7 and E6 Vero cells from Fig 1A and 1B
	COS7				E6 Vero
	Mock		EBOV		Mock		EBOV
	No add.	OSM	No add.	OSM	No add.	OSM	No add.	OSM
	1.2558	2.20474	0.829129	0.860279	0.546519	2.06597	0.614023	1.09614
	1.25905	2.24069	0.874456	0.9451	0.546941	2.18146	0.615548	1.10202
	1.29715	2.25954	0.934015	1.01356	0.552702	2.18842	0.634467	1.11294
	1.35966	2.26553	0.961022	1.07893	0.553386	2.25216	0.637499	1.1591
	1.37659	2.28461	0.970471	1.08231	0.553927	2.305	0.641986	1.19432
	1.40418	2.30183	1.09161	1.08233	0.557705	2.36148	0.654217	1.20748
	1.45153	2.31874	1.12645	1.09067	0.564737	2.40852	0.662843	1.23278
	1.45944	2.34349	1.17158	1.09495	0.564935	2.5456	0.674718	1.23425
	1.47577	2.34841	1.24107	1.0953	0.56822	2.66437	0.675495	1.24347
	1.47815	2.80783	1.25842	1.10655	0.571143	2.67107	0.683586	1.24981
	1.49198	2.83904	1.26244	1.12929	0.58414	2.77938	0.686668	1.25685
	1.52256	2.85427	1.31909	1.14745	0.587812	2.81105	0.705107	1.27201
	1.54705	2.91523	1.32784	1.19797	0.589994	2.94119	0.705208	1.28844
	1.55178	2.93455	1.35703	1.20017	0.591658	2.9758	0.713025	1.30336
	1.5735	3.05352	1.42056	1.21407	0.593819	3.06441	0.714244	1.37708
	1.57421	3.07494	1.43083	1.33831	0.598686	3.23572	0.72364	1.38684
	1.57962	3.12876	1.43471	1.34186	0.601674	3.28092	0.729384	1.41309
	1.58092	3.21276	1.43506	1.40945	0.603554	3.47081	0.746377	1.44981
	1.60006	3.29013	1.43577	1.43263	0.608963	3.64025	0.757687	1.50091
	1.60047	3.319	1.46911	1.43889	0.615201	3.76389	0.771501	1.52221
	1.63784	3.37513	1.48724	1.45831	0.616135	3.77884	0.773153	1.62
	1.69874	3.4378	1.49196	1.46458	0.644349	3.78747	0.778348	1.65505
	1.70051	3.48603	1.49934	1.52083	0.645226	3.82657	0.791842	1.69907
	1.70592	3.49251	1.52223	1.54395	0.649554	3.82658	0.825747	1.71024
	1.71354	3.62494	1.52793	1.58638	0.652344	3.84584	0.860539	1.73766
	1.75321	3.65818	1.53337	1.59779	0.653257	3.87818	0.863716	1.81419
	1.76052	3.67826	1.55773	1.61181	0.654917	3.90543	0.907053	1.82218
	1.76419	3.71009	1.5606	1.63549	0.657922	3.96239	0.954014	1.8485
	1.79596	3.77029	1.5803	1.64311	0.659567	3.98543	0.974291	1.86902
	1.80907	3.78439	1.60086	1.6497	0.662569	4.05754	1.00425	1.87236
	1.83495	3.8154	1.61195	1.65414	0.665845	4.11342	1.01403	1.87847
	1.84382	3.91857	1.62415	1.69698	0.66585	4.12756	1.0299	1.96282
	1.85264	3.93958	1.64458	1.81806	0.668672	4.18022	1.03676	1.9763
	1.85305	3.97965	1.67565	1.82391	0.671838	4.45062	1.04134	2.04313
	1.87679	3.99288	1.67721	1.8736	0.672965	4.50372	1.04512	2.08613
	1.88282	3.99536	1.68276	1.95797	0.677194	4.59017	1.04891	2.10856
	1.92091	4.02366	1.68787	2.06378	0.677757	4.65338	1.06069	2.11163
	1.92544	4.05617	1.68812	2.0995	0.680845	4.7286	1.08027	2.1256
	1.93225	4.06819	1.70361	2.10097	0.688426	4.78524	1.11259	2.13687
	1.9355	4.15654	1.70742	2.1207	0.697324	4.7891	1.11989	2.16516
	1.97657	4.1734	1.74037	2.15436	0.714056	4.85907	1.13669	2.1761
	1.98704	4.17634	1.75068	2.18425	0.718155	4.87595	1.13922	2.26368
	1.9994	4.30153	1.78525	2.18537	0.733685	4.96016	1.14945	2.28177
	2.04413	4.30247	1.82084	2.20412	0.745408	5.01408	1.16688	2.31556
	2.05747	4.31546	1.82317	2.25589	0.749186	5.03324	1.18705	2.3695
	2.06127	4.35143	1.83995	2.4093	0.755231	5.13086	1.1923	2.3734
	2.0728	4.52597	1.85982	2.4214	0.756059	5.17772	1.19749	2.39312
	2.11019	4.65802	1.86524	2.47038	0.757746	5.24594	1.20686	2.43883
	2.11491	4.77529	1.94152	2.47281	0.757988	5.30122	1.20822	2.47057
	2.1316	4.77941	1.94983	2.48592	0.758469	5.31063	1.2572	2.48201
	2.1526	4.87179	2.00589	2.52086	0.76018	5.39107	1.25733	2.50088
	2.17742	4.93683	2.05239	2.52995	0.776111	5.66645	1.33725	2.50794
	2.21942	5.01947	2.06128	2.5883	0.778902	5.69209	1.34002	2.57927
	2.23703	5.23051	2.10037	2.61175	0.799578	5.70628	1.34811	2.62465
	2.29049	5.23616	2.1443	2.64628	0.800658	5.79099	1.34823	2.81105
	2.29376	5.34577	2.14683	2.77071	0.811843	5.95288	1.43672	2.84937
	2.37598	5.36275	2.17057	2.80226	0.82185	5.97003	1.44874	2.87267
	2.46491	5.61538	2.17816	2.81176	0.82432	6.07239	1.45431	2.88183
	2.48327	5.65327	2.18326	2.97993	0.831194	6.13659	1.46176	2.89977
	2.49902	5.66648	2.20568	3.03857	0.840871	6.21244	1.5079	2.95076
	2.53827	5.72901	2.23415	3.11311	0.853383	6.26164	1.52991	2.95444
	2.58425	5.77177	2.2553	3.1788	0.864355	6.36383	1.53793	3.00828
	2.61515	5.82561	2.26509	3.28795	0.899862	6.45097	1.53915	3.09763
	2.63447	6.52844	2.29122	3.53548	0.936062	6.4874	1.56592	3.1796
	2.64584	6.62348	2.30985	3.53918	0.9368	6.67077	1.59372	3.21344
	2.65861	6.8397	2.31158	3.64388	0.938336	6.81545	1.60157	3.31624
	2.70793	7.20541	2.31771	3.66244	0.953897	7.35583	1.60611	3.52559
	2.7113	7.27345	2.33191	3.86889	0.954979	7.44146	1.64549	3.62144
	2.72543	7.51106	2.55271	4.08917	0.960004	7.45957	1.66898	3.7017
	2.95627	7.54877	2.64418	4.10177	0.962645	7.47579	1.73225	3.72608
		7.65477	2.73541	4.11753	1.00098	7.80309	1.73521	3.73031
		7.76643	2.80359	4.23014	1.02032	7.823	1.75	3.73705
		7.80015	2.84598	4.2628	1.02708	7.90447	1.75	3.76947
		7.98514		4.28221	1.07468	7.91587	1.75785	3.77594
		7.99487		4.66271	1.08018	8.07949	1.77017	3.78738
		8.19891		4.95728	1.10572	8.14043	1.82908	3.80473
		8.30555		5.08168	1.1135	8.43719	1.83261	3.86604
		8.41261		5.35174	1.17039	8.62597	1.84663	3.9083
		8.57159		5.49001	1.2149	8.73667	1.88132	3.97178
		8.80326		5.51784	1.21715	8.87052	1.93732	3.98671
				5.5663	1.24237	8.91838	1.97555	4.12445
				5.84706	1.25608	8.97278	2.20098	4.28726
				6.8139	1.28792	9.11237	2.2292	4.99982
				7.02914	1.30177	9.45223	2.3384
						9.5093	2.33931
							2.36408
mean	1.9452	4.69511	1.7526	2.5952	0.781942	5.24669	1.23733	2.40943
SD	0.424307	1.84942	0.466732	1.46188	0.203176	2.05301	0.472539	0.961002
SEM	0.0510805	0.208076	0.0550049	0.160462	0.0223015	0.224002	0.051254	0.106125

## Sheet: Fig 2A
Real-time PCR data (EBOV NP copies/mL) from Fig 2A
	No add.			10 ng/ml OSM			20 ng/ml OSM
Hours post infection	24	48	72	24	48	72	24	48	72
	8680000	461000000	34900000000	3570000	194000000	8350000000	3320000	101000000	2700000000
	4530000	793000000	57800000000	3450000	235000000	6560000000	1790000	88700000	3100000000
	4610000	583000000	42700000000	3700000	70300000	1600000000	2040000	135000000	3990000000
mean	5940000	6.12333e+08	4.51333e+10	3.57333e+06	1.66433e+08	5.50333e+09	2.38333e+06	1.08233e+08	3.26333e+09
SD	2.37325e+06	1.67933e+08	1.16423e+10	125033	8.57407e+07	3.49686e+09	820752	2.39826e+07	6.60328e+08

## Sheet: Fig 2B
Real-time PCR data (EBOV NP copies/mL) from Fig 2B
	No add.			10 ng/ml OSM			20 ng/ml OSM
Hours post OSM treatment	24	48	72	24	48	72	24	48	72
	113000000	7640000000	168000000000	111000000	4440000000	107000000000	141000000	3370000000	75600000000
	229000000	3120000000	188000000000	163000000	4470000000	82800000000	139000000	3690000000	70800000000
	96200000	5660000000	107000000000	183000000	3870000000	80600000000	3100000000	3100000000	87700000000
mean	1.46067e+08	5.47333e+09	1.54333e+11	1.52333e+08	4260000000	9.01333e+10	1.12667e+09	3.38667e+09	7.80333e+10
SD	7.23119e+07	2.26577e+09	4.2194e+10	3.71663e+07	3.38083e+08	1.46483e+10	1.70896e+09	2.95353e+08	8.70881e+09

## Sheet: Fig 3B
Fn/c STAT3-mCherry analysis of CLSM images of COS7 cells from Fig 3A and 3B with detectable expression of the transfected proteins
	GFP		GFP-RABV N		GFP-VP24
	No add.	OSM	No add.	OSM	No add.	OSM
	0.548398	1.71377	0.375024	1.19834	0.346774	0.436979
	0.557527	2.17694	0.391309	1.29626	0.360152	0.466084
	0.559552	2.64306	0.419223	1.42764	0.376538	0.510619
	0.564077	3.18111	0.419414	1.83636	0.377454	0.524809
	0.566462	3.58797	0.448525	1.83722	0.379411	0.560919
	0.572298	3.62271	0.452145	1.95879	0.386932	0.563287
	0.574907	3.8162	0.486649	2.23304	0.399471	0.575095
	0.57802	4.10392	0.518456	2.90216	0.403714	0.594685
	0.583699	5.24201	0.519736	3.05744	0.40417	0.597656
	0.605974	5.28193	0.52806	4.15445	0.422662	0.600678
	0.620146	6.64353	0.542211	4.68558	0.425388	0.62733
	0.638994	6.82655	0.562621	5.9209	0.449463	0.647634
	0.643319	8.11352	0.563906	8.03461	0.460199	0.665999
	0.655509	8.2336	0.587035	8.53079	0.464008	0.674602
	0.669591	8.46207	0.599452	8.81134	0.469079	0.681542
	0.673448	8.64918	0.63676	9.44247	0.514121	0.684598
	0.682303	8.65015	0.637818	9.86547	0.532536	0.686272
	0.69261	9.09332	0.638055	9.89928	0.559886	0.686858
	0.695701	10.2971	0.638812	10.6148	0.588585	0.691101
	0.696116	11.1073	0.655912	11.0283	0.62116	0.696031
	0.738853	12	0.665477	12.5478	0.681282	0.714923
	0.751401	12.9984	0.668048	13.0568	0.684733	0.715589
	0.752408	14.8832	0.671602	13.2283	0.739912	0.718219
	0.753493	15.6772	0.742089	13.4637	0.747222	0.726738
	0.803439	17.8663	0.745233	14.3783	0.750064	0.755885
	0.804829	18.7044	0.793493	14.7631	0.75667	0.790058
	0.818005	21.3595	0.802462	17.7493	0.762836	0.792595
	0.837721	22.1836	0.812244	19.5243	0.780616	0.846834
	0.868408	22.2179	0.812926	20.4618	0.829226	0.864666
	0.900987	22.7812	0.835283	23.4919	0.830544	0.87894
	0.909591	25.0781	0.884257	25.7026	0.861839	0.882163
	0.914616	25.6395	0.898823	26.732	0.864273	0.904312
	0.919602	26.3927	0.912152	27.0275	0.869231	0.912276
	0.990087	28.9429	1.00616	28.7798	0.96833	0.915488
	1.00597	30.9817	1.02963	29.1447	1.00477	0.925126
			1.03577	30.0736		0.927299
			1.04223	32.1914		0.978297
			1.04576	34.198		0.997816
						0.998035
						1.02418
						1.04016
						1.11349
						1.14064
						1.16922
mean	0.718516	12.5472	0.684862	13.2961	0.602093	0.770585
SD	0.135356	8.70395	0.198477	10.1315	0.200244	0.186711
SEM	0.0232133	1.49271	0.0326293	1.66561	0.0343416	0.0284731

## Sheet: Fig 4B
Fn/c STAT3 analysis of CLSM images of COS7 and U3A cells from Fig 4A and 4B with detectable expression of the transfected protein
	COS7								U3A
	GFP		GFP-RABV N		GFP-MUV V		GFP-VP24		GFP		GFP-RABV N		GFP-MUV V		GFP-VP24
	No add.	OSM	No add.	OSM	No add.	OSM	No add.	OSM	No add.	OSM	No add.	OSM	No add.	OSM	No add.	OSM
	1.28513	3.38546	1.01527	2.99156	1.1659	1.24954	1.0639	1.33847	1.17626	3.08364	0.890036	1.97599	0.721686	0.839232	0.82115	1.59682
	1.29845	3.42345	1.05288	3.31082	1.1821	1.29057	1.07715	1.434	1.19416	3.11065	0.938373	2.38184	0.782347	0.849446	0.822112	1.62297
	1.29911	4.24566	1.0781	3.45618	1.19395	1.29539	1.07849	1.45363	1.22226	3.15136	0.955897	2.44704	0.797649	0.858099	0.822845	1.66012
	1.30902	4.30246	1.08558	3.85369	1.21319	1.3035	1.07955	1.55768	1.22867	3.37246	0.979669	2.55918	0.808094	0.873961	0.843076	1.73992
	1.40839	4.34779	1.14537	3.90074	1.21395	1.31203	1.0876	1.58343	1.25531	3.54202	0.998689	2.65006	0.812432	0.882755	0.844422	1.75545
	1.41446	4.42685	1.15332	4.09552	1.23247	1.31268	1.12044	1.63348	1.26214	3.5567	1.00114	2.80029	0.833614	0.891445	0.848262	1.77137
	1.43058	4.70864	1.23296	4.44487	1.27481	1.34288	1.16015	1.7169	1.28875	3.71949	1.04288	3.05585	0.842496	0.918313	0.869046	1.79109
	1.45257	4.73112	1.26487	4.91555	1.28238	1.3753	1.17556	1.86408	1.29293	3.80332	1.07802	3.05819	0.842953	0.934207	0.891302	1.82499
	1.46299	4.97109	1.27548	5.05297	1.32871	1.37671	1.26267	1.87493	1.29977	4.04043	1.08985	3.07829	0.856242	0.967225	0.901973	1.83294
	1.53645	5.32742	1.27997	5.27677	1.39971	1.39667	1.28951	1.905	1.30978	4.34369	1.1036	3.13382	0.86685	0.967312	0.903563	1.85302
	1.54588	5.50495	1.29096	5.68907	1.40823	1.40493	1.30008	1.90947	1.33183	4.37502	1.10672	3.19646	0.88452	0.980503	0.965166	1.90737
	1.57614	5.52984	1.30214	5.72669	1.45792	1.42268	1.30995	1.96759	1.34731	4.53443	1.11426	3.59238	0.884675	1.00509	0.97436	1.92879
	1.59844	5.65625	1.31506	6.28431	1.52494	1.49713	1.32161	1.98511	1.34914	4.62789	1.11501	3.63636	0.915421	1.01294	0.989812	1.9464
	1.59997	5.73929	1.32258	6.46689	1.56184	1.50178	1.35377	1.98533	1.36084	4.65293	1.1242	3.74131	0.919375	1.02576	1.00702	1.99666
	1.62132	5.86397	1.32939	6.56053	1.57016	1.55494	1.36834	2.01943	1.37993	4.66095	1.12705	4.01822	0.936121	1.07106	1.02247	2.02185
	1.64414	5.90406	1.33201	6.60423	1.59413	1.5688	1.4077	2.06955	1.38348	4.92952	1.13073	4.11341	0.937968	1.09793	1.0233	2.08181
	1.70527	6.00999	1.36429	6.67751	1.6228	1.57375	1.41813	2.08022	1.38798	5.10849	1.13616	4.1368	0.969876	1.10397	1.02539	2.08272
	1.7084	6.01959	1.41993	6.7778	1.63293	1.62426	1.44628	2.11496	1.42793	5.13943	1.1513	4.19449	0.974673	1.11277	1.08006	2.20179
	1.73603	6.11131	1.42331	6.84195	1.63665	1.64345	1.45902	2.15194	1.43321	5.42411	1.16417	4.35769	1.04849	1.12535	1.08247	2.20688
	1.76177	6.57608	1.43235	7.10917	1.6481	1.65952	1.47663	2.1867	1.44834	5.56399	1.16624	4.4087	1.05174	1.17416	1.11085	2.2137
	1.76265	6.65739	1.43884	7.19219	1.65282	1.77977	1.50727	2.20242	1.44848	5.72253	1.17208	4.45613	1.05682	1.17608	1.11715	2.22424
	1.80718	6.72702	1.46285	7.56773	1.65367	1.79452	1.51216	2.20978	1.45164	5.74538	1.18128	4.59691	1.07096	1.18577	1.11863	2.22459
	1.81373	6.75854	1.46798	7.7198	1.6756	1.8248	1.53383	2.21948	1.45802	5.93457	1.19004	4.98409	1.077	1.21544	1.12373	2.23633
	1.83183	7.01836	1.49501	7.92471	1.68641	1.88146	1.58257	2.23286	1.47093	5.96992	1.22742	5.08058	1.08174	1.24788	1.13092	2.26015
	1.83636	7.07446	1.50868	8.17204	1.68752	1.89051	1.60891	2.44886	1.47194	6.06993	1.22853	5.11129	1.0908	1.25974	1.13906	2.27507
	1.87172	7.31538	1.52398	8.97772	1.70869	1.89934	1.61726	2.55075	1.47659	6.1877	1.23184	5.12554	1.09087	1.29505	1.14245	2.27632
	1.89023	7.72889	1.52646	9.19301	1.75016	1.91081	1.61964	2.55291	1.48177	6.23342	1.24	5.26864	1.09222	1.29922	1.14731	2.30533
	1.90515	7.79993	1.55435	9.3188	1.79505	1.99636	1.62104	2.62993	1.48346	6.33002	1.24298	5.40307	1.10254	1.31945	1.15115	2.38055
	1.9217	7.94188	1.56697	9.59788	1.83696	2.02459	1.64898	2.63881	1.48653	6.43724	1.28407	5.43659	1.10897	1.32955	1.15469	2.48168
	1.92616	8.19663	1.60234	10.0127	1.94297	2.05731	1.65592	2.64083	1.49472	6.44881	1.28729	5.49606	1.14373	1.39755	1.17905	2.48401
	1.97267	8.41657	1.65659	10.1068	1.98766	2.0711	1.69471	2.66106	1.54187	6.54684	1.28821	5.51468	1.17925	1.40058	1.18336	2.51583
	1.98691	8.58054	1.66066	10.7781	1.99863	2.11349	1.71847	2.71169	1.5616	6.6329	1.28844	5.5934	1.1816	1.4179	1.18718	2.5358
	1.98805	8.64684	1.67122	12.2013	2.05138	2.15028	1.73931	2.74017	1.60445	6.66113	1.29041	5.62268	1.18677	1.43513	1.19738	2.56284
	2.01309	8.67491	1.69638	12.6349	2.13617	2.25941	1.76791	2.75547	1.62146	6.74261	1.30328	5.67555	1.20461	1.43546	1.19831	2.63724
	2.15903	8.74739	1.71514	12.9566	2.22073	2.28365	1.78846	2.91203	1.62895	6.76616	1.33647	5.78655	1.21031	1.50509	1.19969	2.66389
	2.17425	8.97429	1.72954	13.1719	2.28083	2.36859	1.79146	2.92494	1.63312	6.89123	1.36322	5.90208	1.23054	1.51567	1.21506	2.70167
	2.23207	9.20575	1.72982		2.30941	2.50543	1.79494	2.94848	1.68864	6.99906	1.36632	6.01423	1.2319	1.51989	1.23216	2.70684
	2.25207	9.51473	1.7367		2.31519	2.50815	1.79965	2.96401	1.72153	7.26915	1.4149	6.07348	1.23415	1.56835	1.24773	2.71181
		9.74877	1.92888		2.37414	2.59116	1.83653	2.98013	1.74908		1.41921	6.08484	1.24812	1.63128	1.25084	2.71358
		9.7906	2.06059		2.38144	2.65636	1.84634	2.9959	1.75649		1.4203	6.25519	1.30158	1.69832	1.2573	2.72332
		9.98924	2.09091		2.39166	2.72411	1.86984	3.08245	1.76455		1.43956	6.2815	1.30526	1.78589	1.26606	2.76082
		10.0773	2.23932		2.4402	2.73937	1.88098	3.12652	1.78849		1.46361	6.45884	1.3668	1.80938	1.28802	2.83738
		10.1668	2.25883		2.52174	2.76235	1.88734	3.25382	1.82153		1.4837	6.53831	1.37005	1.81545	1.29748	2.86304
		10.2418				2.77647	1.9074	3.28138	1.83897		1.50155	6.55777	1.37066		1.30004	2.9215
						2.86865	1.95006	3.31028	1.85025		1.53901	6.59426	1.3739		1.30235	2.92965
						2.89089	1.961	3.34035	1.93366		1.54449	6.71647	1.38904		1.30363	2.93842
						2.89428	1.96494	3.42496	1.95274		1.54807	6.94831	1.42104		1.309	2.97244
							1.98615	3.47146			1.57523	6.96287	1.47456		1.31289	2.97331
							1.98775	3.59329			1.59264	6.97025	1.50442		1.31375	2.97839
								3.61674			1.61136	7.03131			1.31661	3.01335
								3.73392				7.18033			1.32971	3.04876
								4.17654				7.22579			1.34679	3.10336
												7.24668			1.3679	3.11382
												7.36111			1.37485	3.12536
												7.48941			1.39722	3.14352
												7.58168			1.39881	3.20065
												7.93117			1.41252	3.23953
												7.95214			1.45644	3.30335
												8.21303			1.46591	3.36732
															1.4734	3.39985
															1.4737	3.52885
															1.48733	3.56063
															1.50176	3.63056
															1.51428
															1.51554
mean	1.72998	6.97226	1.49855	7.3212	1.74288	1.93467	1.55791	2.52239	1.50131	5.27182	1.24979	5.27558	1.08954	1.23153	1.18381	2.53352
SD	0.270313	1.99501	0.301516	2.81885	0.402472	0.529496	0.287486	0.680109	0.205936	1.27605	0.187741	1.66706	0.206897	0.282085	0.198387	0.551318
SEM	0.0444392	0.304236	0.0465249	0.476473	0.0621029	0.0780699	0.0414951	0.0952343	0.0303635	0.209781	0.0268201	0.218896	0.029863	0.0435267	0.0247983	0.0700175

## Sheet: Fig 4D
Relative luciferase activity from Fig 4D
	HEK293T						U3A
	GFP-RABV N		GFP-MUV V		GFP-VP24		GFP-RABV N		GFP-MUV V		GFP-VP24
	No add.	OSM	No add.	OSM	No add.	OSM	No add.	OSM	No add.	OSM	No add.	OSM
	0.025791	0.994674	0.0105349	0.0160543	0.0260298	0.158429	0.0139498	1.00357	0.0150774	0.10436	0.02356	0.178297
	0.034616	0.998496	0.0230685	0.0278891	0.0712005	0.274673	0.0325271	1.07259	0.0140717	0.0609173	0.0400748	0.355753
	0.113693	0.990081	0.0416466	0.0550907	0.133089	0.454693	0.0178344	1.00315	0.0116087	0.0895225	0.0220997	0.386282
mean	0.0580334	0.994417	0.0250833	0.0330114	0.0767731	0.295932	0.0214371	1.02643	0.0135859	0.0849333	0.0285782	0.306777
SD	0.0484043	0.00421357	0.0156534	0.020016	0.0537467	0.149272	0.00979869	0.0399714	0.00178461	0.022082	0.00998308	0.11231
SEM	0.034227	0.00297944	0.0110686	0.0141534	0.0380047	0.105551	0.00692872	0.028264	0.00126191	0.0156143	0.00705911	0.0794148

## Sheet: Fig 5B
Relative band intensity from Fig 5A and 5B
	HEK293T			HEK293T			U3A
	pY-STAT1			pY-STAT3			pY-STAT3
	FLAG-K⍺1 IP			FLAG-K⍺1 IP			FLAG-K⍺1 IP
	GFP	GFP-VP24	GFP	GFP	GFP-VP24	GFP	GFP	GFP-VP24	GFP
	OSM +	OSM +	OSM -	OSM +	OSM +	OSM -	OSM +	OSM +	OSM -
	1	0.308021	0.0251213	1	0.506404	0.040198	1	1.25279	0.115408
	1	0.311758	0.0500693	1	0.460573	0.0924265	1	0.903991	0.387384
	1	0.183366	0.00886332	1	0.0368202	0.0310142
mean	1	0.267715	0.028018	1	0.334599	0.0545462	1	1.07839	0.251396
SD	0	0.0730722	0.0207551	0	0.2589	0.0331251	0	0.246638	0.192316

## Sheet: Fig 8A
Relative luciferase activity from Fig 8A
	HEK293T pISRE-LUC				U3A m67-LUC				HEK293T m67-LUC
	GFP-RABV N		GFP-VP24		GFP-RABV N		GFP-VP24		GFP-RABV N		GFP-VP24
			WT	MUT			WT	MUT			WT	MUT
	IFN-⍺ -	IFN-⍺ +	IFN-⍺ +	IFN-⍺ +	OSM -	OSM +	OSM +	OSM +	OSM -	OSM +	OSM +	OSM +
	0.00416135	0.998546	0.125574	0.844641	0.0263256	1.00073	0.596698	0.655739	0.0638724	0.991715	0.511389	0.71283
	0.00261597	1.01514	0.0732143	0.838832	0.0210725	0.991916	0.482645	0.691381	0.0450932	0.961486	0.392801	0.679078
	0.00458936	0.978494	0.0734253	0.735216	0.0276018	0.997389	0.391673	0.50092	0.0160735	1.04456	0.392588	0.717202
					0.0223987	0.998328	0.451355	0.506136	0.0589731	1.02349	0.451067	0.680945
mean	0.00378889	0.997395	0.090738	0.80623	0.0243497	0.99709	0.480593	0.588544	0.046003	1.00531	0.436961	0.697514
SD	0.00103808	0.0183524	0.0301694	0.0615682	0.00311058	0.00372413	0.0861129	0.0992633	0.0214798	0.036406	0.0567376	0.0203028
SEM	0.000734036	0.0129771	0.021333	0.0435353	0.00179589	0.00215013	0.0497173	0.0573097	0.0124013	0.021019	0.0327575	0.0117219

## Sheet: S1B Fig
Fn/c STAT3 analysis of CLSM images of COS7 and E6 Vero cells from S1A and S1B Fig
	COS7				E6 Vero
	Mock		EBOV		Mock		EBOV
	No add.	OSM	No add.	OSM	No add.	OSM	No add.	OSM
	0.567628	1.33768	0.213317	0.261723	0.309946	1.43097	0.483775	0.376715
	0.568643	1.54401	0.236734	0.266572	0.313996	1.48283	0.487313	0.396935
	0.584121	1.57591	0.242975	0.266902	0.317566	1.51421	0.520737	0.410738
	0.584774	1.63965	0.277808	0.269744	0.347928	1.51732	0.536454	0.412499
	0.585471	1.64111	0.314302	0.311711	0.351427	1.54516	0.556868	0.451699
	0.596019	1.65083	0.328267	0.350328	0.382898	1.59714	0.561319	0.492473
	0.596275	1.65181	0.356305	0.393707	0.387228	1.61804	0.563004	0.494507
	0.616315	1.67235	0.364379	0.398296	0.412411	1.69939	0.570852	0.537287
	0.631191	1.69872	0.375713	0.405266	0.413796	1.69995	0.586716	0.53791
	0.64331	1.70314	0.386863	0.405312	0.416451	1.71477	0.61125	0.542931
	0.659819	1.78537	0.401507	0.457656	0.421601	1.72108	0.611595	0.545379
	0.668923	1.80161	0.412241	0.477819	0.430325	1.76585	0.616516	0.55546
	0.669833	1.86282	0.419118	0.478514	0.465473	1.76611	0.625241	0.575318
	0.672066	1.86705	0.428172	0.500938	0.482655	1.84213	0.635711	0.576332
	0.684055	1.87135	0.428938	0.512235	0.484126	1.89826	0.637644	0.591715
	0.737667	1.92328	0.440272	0.54702	0.493216	1.90372	0.667692	0.619691
	0.751831	1.94388	0.471401	0.556078	0.503518	1.91274	0.686211	0.690742
	0.758612	1.94601	0.511883	0.557325	0.513835	1.92856	0.848516	0.710597
	0.773551	1.95091	0.51355	0.565604	0.525563	1.96119	0.85966	0.829136
	0.773695	1.95625	0.524263	0.599803	0.55454	1.97024	0.906246	0.878086
	0.801347	2.00992	0.641525	0.611481	0.567093	1.97485	0.958935	0.921019
	0.830093	2.03911	0.677165	0.621057	0.575753	2.00182	1.00909	0.959921
	0.843659	2.09054	0.698941	0.679566	0.577153	2.00771	1.07183	1.09595
	0.890075	2.11925	0.734064	0.956346	0.579342	2.01269	1.16219	1.17676
	0.89515	2.16458	0.87311	1.08371	0.583631	2.0356
	0.896382	2.18047	0.886281	1.32675	0.589425	2.04808
	0.926705	2.21649	1.0549	1.41586	0.590227	2.10469
	0.967242	2.27205	1.05786	1.47533	0.614137	2.11656
	0.97861	2.28698	1.05968	1.51246	0.635669	2.14378
	1.0025	2.37677	1.09488	1.73349	0.64405	2.14938
	1.00861	2.37776	1.27332	1.76576	0.657705	2.17599
	1.01172	2.41182	1.44619	1.79292	0.660816	2.25209
		2.44857		1.79336		2.29548
		2.46103		1.84352
		2.73169
mean	0.755496	1.97745	0.59831	0.799829	0.493859	1.87298	0.698973	0.640825
SD	0.148153	0.318164	0.328345	0.541195	0.108012	0.237527	0.195704	0.223208
SEM	0.0266091	0.0545647	0.0589726	0.09421	0.0193996	0.0419893	0.0408071	0.0465422

## Sheet: S2B Fig
Fn/c STAT3 analysis of CLSM images of HeLa and Vero cells from S2A and S2B Fig with detectable expression of the transfected protein
	HeLa								Vero
	GFP		GFP-RABV N		GFP-MUV V		GFP-VP24		GFP		GFP-RABV N		GFP-MUV V		GFP-VP24
	No add.	OSM	No add.	OSM	No add.	OSM	No add.	OSM	No add.	OSM	No add.	OSM	No add.	OSM	No add.	OSM
	1.26617	7.02676	1.20905	6.16729	0.969685	1.24459	1.19332	2.02999	1.03936	4.21985	1.02041	7.33065	0.609107	1.15942	0.875435	0.893015
	1.275	7.0519	1.21339	7.25989	0.98126	1.31849	1.20391	2.05629	1.09861	6.35081	1.02126	7.63681	0.645632	1.18974	0.92451	0.982247
	1.28541	7.22925	1.21553	7.52568	0.990136	1.39825	1.22662	2.06329	1.10662	7.20648	1.04015	7.69099	0.728953	1.27056	0.941252	1.00126
	1.28571	7.41573	1.24362	7.90672	0.995003	1.484	1.23787	2.08555	1.10972	8.16692	1.04508	7.74877	0.755754	1.53837	0.990424	1.00959
	1.29776	7.61321	1.24542	7.98891	1.03599	1.51918	1.24786	2.0912	1.12592	8.34873	1.10401	7.96779	0.773819	1.67015	1.00967	1.03355
	1.32337	7.66697	1.24623	8.48282	1.03611	1.52376	1.25945	2.09223	1.15067	8.5417	1.11017	8.31175	0.796582	1.6729	1.02814	1.03893
	1.368	7.81217	1.2623	8.56515	1.03646	1.53499	1.25968	2.22257	1.16173	8.72639	1.14412	8.37346	0.81772	1.77806	1.03274	1.06084
	1.37886	7.93732	1.32546	8.72621	1.03648	1.54083	1.28917	2.23218	1.16339	8.7501	1.14615	8.70743	0.848898	1.91586	1.03607	1.07191
	1.38478	8.07096	1.34555	8.74182	1.04392	1.56505	1.30419	2.23499	1.18716	9.36783	1.15584	8.86542	0.893759	1.92776	1.0376	1.16599
	1.4044	8.1325	1.34755	8.92048	1.05759	1.6	1.31209	2.23586	1.20817	9.36917	1.17294	10.1426	0.897227	2.00898	1.04836	1.18206
	1.40993	8.21422	1.34934	9.07809	1.05819	1.60609	1.31357	2.26027	1.21185	9.51792	1.18708	10.2353	0.962857	2.00982	1.06141	1.21198
	1.42233	8.49895	1.35786	9.24221	1.07213	1.64205	1.31538	2.27973	1.22289	9.66654	1.23043	10.5183	0.969432	2.10309	1.07749	1.24276
	1.42847	8.59456	1.39955	9.28685	1.08088	1.64953	1.32043	2.28996	1.27125	9.94524	1.23375	10.8828	0.98303	2.25231	1.0809	1.24511
	1.44682	8.67434	1.40547	9.6984	1.08269	1.67084	1.32051	2.2938	1.28879	10.0629	1.23457	11.2035	0.998185	2.27744	1.09521	1.24859
	1.49151	8.70455	1.44408	9.79657	1.09235	1.68711	1.3243	2.34123	1.37255	10.146	1.27291	11.5124	1.00645	2.34177	1.11886	1.27787
	1.5008	9.03126	1.45707	10.206	1.09802	1.68967	1.32942	2.35485	1.41011	10.1929	1.3071	11.8523	1.03268	2.38059	1.14491	1.37349
	1.54988	9.24764	1.49988	10.259	1.10327	1.69459	1.33344	2.36325	1.42683	10.8855	1.33425	12.0658	1.059	2.42491	1.17811	1.39201
	1.5719	9.74412	1.52482	10.5096	1.10378	1.69904	1.34216	2.39258	1.46073	10.94	1.33742	12.2883	1.09453	2.5184	1.20358	1.4397
	1.5885	9.76548	1.52994	10.8087	1.10704	1.70748	1.35184	2.46361	1.46203	10.9812	1.34511	12.6905	1.09681	2.66546	1.23759	1.46891
	1.59179	9.9475	1.54081	10.9942	1.10793	1.7093	1.36445	2.47581	1.49697	12.7023	1.36359	13.3113	1.1127	2.67362	1.23874	1.47714
	1.59931	9.96218	1.54831	11.326	1.10871	1.7345	1.37577	2.61206	1.50447	12.8483	1.366	13.4926	1.11716	2.67447	1.23931	1.62875
	1.60057	9.98598	1.55166	11.4328	1.12726	1.76838	1.39405	2.63263	1.53812	12.9106	1.36652	13.6814	1.118	2.76271	1.29174	1.63427
	1.6069	9.98953	1.57342	11.4987	1.13853	1.77156	1.40627	2.66518	1.54238	13.145	1.37036	13.7091	1.14261	3.03934	1.29451	1.64262
	1.60896	10.0688	1.58937	11.6988	1.16104	1.77392	1.41455	2.67912	1.67374	13.3556	1.4017	13.9959	1.16067	3.10191	1.30994	1.71276
	1.62469	10.1372	1.59187	11.8653	1.17394	1.77448	1.4162	2.69605	1.69647	13.4695	1.42966	14.3311	1.17276	3.37339	1.33498	1.71522
	1.62639	10.1966	1.60258	11.911	1.17589	1.80004	1.41832	2.69638	1.73386	13.7051	1.53972	14.5186	1.19889	3.55463	1.34542	1.74246
	1.63768	10.5522	1.60419	12.0032	1.18147	1.81474	1.42281	2.74328	1.7533	14.2685	1.57039	16.0741	1.20896	3.8672	1.34898	1.7647
	1.65001	10.5814	1.60713	12.0836	1.20647	1.83444	1.42955	2.74334	1.75419	14.7348	1.59286	16.273	1.22772	4.09791	1.35017	1.78706
	1.68185	11.2039	1.60982	12.3723	1.21662	1.8859	1.43554	2.76226	1.75809	14.9346	1.59398	16.509	1.23348	4.28443	1.37281	1.82789
	1.6824	11.3101	1.63098	12.3983	1.23065	1.90057	1.43822	2.77717	1.83576	15.0117	1.61715	17.1772	1.26812	4.45418	1.38202	1.85175
	1.69961	11.4872	1.63877	12.4085	1.25986	1.91443	1.44292	2.78726	1.85824	16.0201	1.65109	18.4679	1.31803	4.74521	1.38412	1.89876
	1.70034	11.7868	1.67068	12.4995	1.27518	1.91794	1.44866	2.79137	1.90545	16.8462	1.68577	18.7048	1.32191	5.03988	1.42036	1.91955
	1.71724	11.855	1.67601	13.0206	1.30161	1.92186	1.45684	2.81828	1.93063	17.074	1.69145	19.7296	1.36406	5.11687	1.46636	1.95697
	1.72151	11.8986	1.68842	13.1639	1.30662	1.99056	1.4689	2.88182	1.95085	17.5694	1.75775	19.8098	1.40169	5.22651	1.54336	2.00462
	1.73351	11.9065	1.70803	13.5688	1.31826	2.11836	1.48239	2.89999	2.00738	17.9819	1.78728		1.40452	5.78028	1.60115	2.07382
	1.78212	11.9147	1.72578	14.0028	1.32574	2.16115	1.48362	2.95794		18.7956			1.45791	6.54256
	1.7906	12.1326	1.74051	14.2505	1.38236	2.18918	1.49229	2.97158					1.51962
	1.79539	12.1483	1.74269	14.2745	1.41333	2.20318	1.50487	3.00399					1.52293
	1.81775	12.2015	1.76876	15.0121	1.4356		1.50583	3.0401					1.54875
	1.82795	12.3227	1.7792	15.043	1.44859		1.51056	3.06996					1.55716
	1.83898	12.4542	1.78202	15.5672			1.57212	3.10161
	1.85516	12.8478	1.80837	15.6663			1.579	3.13029
	1.89009	12.858	1.88145	15.7227			1.58633	3.13938
	1.97754	12.946	1.88979				1.61533	3.19141
	2.00228	13.5682	1.92262				1.6213	3.242
	2.0493		1.92627				1.62144	3.2548
			1.94989				1.62276	3.27562
			1.95697				1.63834	3.28587
							1.64276	3.29665
							1.65162	3.3206
							1.65751	3.41298
							1.69816	3.44405
							1.70225	3.45079
							1.70729	3.45342
							1.72084	3.55272
							1.72135
							1.75184
							1.77466
							1.80791
mean	1.60412	10.1043	1.56934	11.2315	1.15692	1.73579	1.46594	2.73893	1.46909	11.8544	1.34937	12.5238	1.1087	2.98446	1.20132	1.45652
SD	0.206545	1.89501	0.217556	2.50158	0.13061	0.223477	0.163146	0.446816	0.296193	3.53915	0.224566	3.72653	0.255183	1.39228	0.183491	0.349569
SEM	0.0307899	0.285684	0.0317337	0.386002	0.0209143	0.0367395	0.0214222	0.060804	0.0507967	0.598226	0.0385128	0.648706	0.040862	0.235338	0.0314684	0.0599505

[truncated: 2 more sheets: S3B Fig, S4 Fig]
